# Supplementary material for: Volatile, Microbial, and Sensory Profiles and Consumer Acceptance of Coffee Cascara Kombuchas
Source: Foods. 2023 Jul 15;12(14):2710. doi: 10.3390/foods12142710 (PMC10379779; doi:10.3390/foods12142710)
Supplement: Supplementary file 1 [file foods-12-02710-s001.zip]

Archive with 1 entries (1 files):
- foods-2475266-supplementary.pdf
